# Supplementary material for: Identification and Molecular Analysis of m6A-circRNAs from Cashmere Goat Reveal Their Integrated Regulatory Network and Putative Functions in Secondary Hair Follicle during Anagen Stage
Source: Animals (Basel). 2022 Mar 10;12(6):694. doi: 10.3390/ani12060694 (PMC8944478; doi:10.3390/ani12060694)
Supplement: Supplementary file 1 [file animals-12-00694-s001.zip]

Archive with 1 entries (1 files):
- animals-1536959-supplementary.pdf
